# Supplementary material for: Facile Preparation of SrZr1-xTixO3 and SrTi1-xZrxO3 Fine Particles Assisted by Dehydration of Zr4+ and Ti4+ Gels under Hydrothermal Conditions
Source: Nanomaterials (Basel). 2023 Jul 28;13(15):2195. doi: 10.3390/nano13152195 (PMC10420865; doi:10.3390/nano13152195)
Supplement: Supplementary file 1 [file nanomaterials-13-02195-s001.zip]

Archive with 1 entries (1 files):
- nanomaterials-2518212-supplementary.Update Zully_ s email pdf.pdf
